# Supplementary material for: Untargeted Plant Metabolomics: Evaluation of Lyophilization as a Sample Preparation Technique
Source: Metabolites. 2023 May 25;13(6):686. doi: 10.3390/metabo13060686 (PMC10300689; doi:10.3390/metabo13060686)
Supplement: Supplementary file 1 [file metabolites-13-00686-s001.zip]

Archive with 1 entries (1 files):
- metabolites-2386632-supplementary.pdf
